# Supplementary material for: A Chromosome-level assembly of the Japanese eel genome, insights into gene duplication and chromosomal reorganization
Source: Gigascience. 2022 Dec 8;11:giac120. doi: 10.1093/gigascience/giac120 (PMC9730501; doi:10.1093/gigascience/giac120)
Supplement: giac120_Supplemental_Figures_and_Tables [file giac120_supplemental_figures_and_tables.zip]

Archive with 4 entries (4 files):
- Supplementary Figures 1-10.pptx
- Supplementary Tables 11-12.xlsx
- SupplementaryTables 1-10.docx
- SupplementaryTables 13-14.docx
